# Supplementary material for: Metatranscriptomic and metagenomic analyses of cotton aphids (Aphis gossypii) collected from cotton fields in Alabama, USA
Source: Front Insect Sci. 2025 Feb 26;5:1461588. doi: 10.3389/finsc.2025.1461588 (PMC11897474; doi:10.3389/finsc.2025.1461588)
Supplement: Supplementary file 1 [file Table1.xlsx]

## Sheet: Sheet1
Table S1. Statistical summary of Aphis gossypii RNA and DNA sequencing and read assemblies.
Sample ID	Sample Type	OD260/280	RNA Integrity Number	Raw Reads	Clean Reads	GC (%)	Genome Coverage (%)	Unmapped Reads		Assemby*	Contig (total)	Avg Length (bp)	N50 (bp)	Contig (> 400bp)
AAL8R	RNA	2.13	8.3	88776140	86527106	39	49.21	17914277	0.207037	SPADES	23101	365	337	3804
AAL8D	DNA	2	NA	84900570	84867588	26.77	98.17	5563338	0.0655532	MEGAHIT	11415	984	1390	8454
*Note: Assemblies are generated from the unmapped reads
